# Supplementary material for: Cladribine Preserves Normal Central Nervous System Cellular Activity and Promotes Neuroprotection to Oxidative Stress Damage
Source: Int J Mol Sci. 2025 Nov 22;26(23):11311. doi: 10.3390/ijms262311311 (PMC12691795; doi:10.3390/ijms262311311)
Supplement: Supplementary file 1 [file ijms-26-11311-s001.zip]

Archive with 1 entries (1 files):
- ijms-3912366-supplementary.pdf
